# Supplementary material for: A Multifactorial Regulation of Glutathione Metabolism behind Salt Tolerance in Rice
Source: Antioxidants (Basel). 2022 Jun 3;11(6):1114. doi: 10.3390/antiox11061114 (PMC9219684; doi:10.3390/antiox11061114)
Supplement: Supplementary file 1 [file antioxidants-11-01114-s001.zip]

Archive with 1 entries (1 files):
- antioxidants-1760982-supplementary.pdf
